# Supplementary material for: Relationship between Body Mass Composition, Bone Mineral Density, Skin Fibrosis and 25(OH) Vitamin D Serum Levels in Systemic Sclerosis
Source: PLoS One. 2015 Sep 16;10(9):e0137912. doi: 10.1371/journal.pone.0137912 (PMC4572708; doi:10.1371/journal.pone.0137912)
Supplement: S1 Table — Individual values of SSc groups (dcSSc and lcSSc) of data not shown in the manuscript. (XLSX) [file pone.0137912.s001.xlsx]

## Sheet: Foglio1
lcSSc	Autoantibodies	Limited	Diffuse	Skin Score	25OH VitD	PTH	Ca S	Ca U 24h	P S	P U 24h	osteocalcin	Pyr	DPyr	ALP	ESR	CRP
#01	Topoisomer +	1	0	16	12.7	88.2	8.8	66	4.5	407	2	20.5	6.2	42	8	0.08
#02	Topoisomer +	1	0	12	22.1	51.3	7.2	40	3.5	740	9	63.7	9.9	52	70	1.27
#03	Topoisomer +	1	0	15	3.3	31.8	9.3	80	2.8	460	15.2	40.1	6.4	67	11	0.24
#04	ACA+	1	0	9	15.2	64.1	8.7	250	3.3	425	4.1	31.9	10.1	60	19	0.1
#05	ACA+	1	0	17	5	33.4	9.8	125	3.2	350	6.1	38.8	11.3	99	78	0.13
#06	ACA+	1	0	7	19.7	63.1	8.8	45	2.7	435	10	79.9	12.6	61	19	0.2
#07	ACA+	1	0	9	37.7	53.7	9.6	30	4.7	510	1.4	56.2	10	72	27	0.01
#08	ACA+	1	0	9	17.1	53.5	8.8	198	4.5	612	1	26	11	40	30	0.53
#09	ACA+	1	0	21	7	52.5	9.1	207	2.9	567	1.4	58.8	15.2	57	15	0.11
#10	ACA+	1	0	2	24.8	44.1	8.5	90	4.2	420	3.8	28.9	14	64	25	0.52
#11	ACA+	1	0	2	25.7	48.3	9.1	105	3	465	2.3	31.1	9.2	83	12	0.2
#12	ACA+	1	0	0	49.8	35	9.4	120	4	600	1.6	109.5	22.5	32	10	0.11
#13	ACA+	1	0	23	18.1	64.6	9.5	200	3.7	675	9.9	26.8	3.7	36	17	0.7
#14	ACA+	1	0	10	23.8	27.1	8.8	60	2.8	420	1.2	59.3	5.6	49	15	0.2
#15	ACA+	1	0	6	41.3	52.4	9.2	165	4	510	3.6	32.9	11	86	25	0.3
#16	ACA+	1	0	6	27.9	47.8	9	90	3.2	330	2.2	76.8	11.2	51	67	0.59
#17	ACA+	1	0	0	8.4	56.9	9.4	20	3.9	510	1.9	115.8	33.9	82	39	0.81
#18	ACA+	1	0	24	8	60	9.9	120	3.5	610	2.2	33.3	24.8	60	21	1.1
#19	ACA+	1	0	14	12	35.2	9.2	221	3.1	514	3.1	45.3	15.2	48	19	0.5
#20	Topoisomer +	1	0	17	18	51	10.1	212	2.8	321	1.9	100.8	24.2	85	25	0.8
#21	ACA+	1	0	27	4	67	8.9	98	3.1	299	1.3	110.4	22.9	37	31	0.56
#22	Topoisomer +	1	0	9	21	33	9.1	130	2.9	300	2.9	98.7	13.8	56	10	0.34
#23	Topoisomer +	1	0	12	11	39	9.9	96	3.3	357	2.2	45.9	21.7	45	9	1.1
#24	ACA+	1	0	9	15	41	10	111	5	547	2.4	67.4	29.1	34	31	1.7
#25	ACA+	1	0	14	21.5	29	8.9	123	2.9	650	1.5	71.6	15.5	96	22	0.5
#26	ACA+	1	0	16	13.8	41.3	9.3	245	3.1	534	2.4	55.9	9.6	77	18	0.8
#27	Topoisomer +	1	0	18	11.4	44.4	9.2	98	3.8	482	5.9	67.4	9.8	54	23	0.5
#28	ACA+	1	0	6	30	11.4	9.4	84	3.6	587	5.2	77.2	10.5	68	12	0.32
#29	Topoisomer +	1	0	9	27.7	31	8.9	134	3.3	624	2.9	56.3	13.4	45	21	0.44
#30	ACA+	1	0	24	4	66.3	10.1	213	4.2	443	5.7	33.4	18.3	96	15	0.21
#31	ACA+	1	0	9	31.1	35	9.4	145	2.9	621	5.5	28.7	11.3	48	35	0.12
#32	ACA+	1	0	10	18	55.4	8.9	120	3.6	712	4.7	45.9	9.9	63	34	0.65
#33	ACA+	1	0	6	28.4	58.3	10.2	99	3.8	332	5.2	67.2	15	75	12	0.48
dcSSc	Autoantibodies	Limited	Diffuse	Skin Score	25OH VitD	PTH	Ca S	Ca U 24h	P S	P U 24h	osteocalcin	Pyr	DPyr	ALP	ESR	CRP
#01	Topoisomer +	0	1	22	12	75.1	8.2	45	3.6	350	2.3	41.1	10.4	83	71	0.76
#02	Topoisomer +	0	1	22	5	158	9.1	26	3.2	40.3	13.6	39.8	25.8	75	29	0.28
#03	Topoisomer +	0	1	23	15.4	25.9	9.2	156	3.5	384	2.9	43.9	13.9	68	50	0.81
#04	Topoisomer +	0	1	19	3	52.4	8.8	135	3.4	450	2.8	42.7	10.2	59	64	1.2
#05	Topoisomer +	0	1	36	8.2	54.2	9.6	342	3.6	288	2.3	112.3	17.7	66	39	0.16
#06	Topoisomer +	0	1	7	28.6	56	9.6	60	3.8	435	4.6	52.3	14.7	143	42	0.16
#07	Topoisomer +	0	1	6	22	57.8	9.5	119	3.6	510	2.8	23.6	9.2	82	54	0.11
#08	Topoisomer +	0	1	31	30	10.8	8.8	100	4.2	290	1.5	147.6	15.7	72	28	0.34
#09	Topoisomer +	0	1	28	17.8	30.5	9.5	112	4	574	2	104.8	16	56	34	0.16
#10	Topoisomer +	0	1	21	15.9	48.1	9.5	275	3.5	625	1.9	52.8	16.4	121	19	0.28
#11	Topoisomer +	0	1	24	3	22.4	9.1	360	3.8	390	3.3	114.9	32.6	65	28	0.11
#12	Topoisomer +	0	1	12	9.6	38.9	8.8	144	3.2	384	2.2	57.9	9	86	36	0.27
#13	Topoisomer +	0	1	11	14.8	68.9	8.3	320	3.2	880	10.9	52.6	11	83	27	0.3
#14	Topoisomer +	0	1	24	12.1	69.9	9.2	15	3.7	555	1.3	59.3	5.6	72	40	1.06
#15	Topoisomer +	0	1	31	4.7	101	10	45	4.2	75	1.8	39.8	15.5	41	22	0.1
#16	Topoisomer +	0	1	25	5.1	50.8	8.9	113	5.1	432	4.1	48.4	33.4	40	12	0.4
#17	ACA+	0	1	22	7	68	9.5	126	3.3	521	12.8	60.1	21.9	37	15	0.6
#18	Topoisomer +	0	1	31	4	55	9.7	240	2.8	112	13.1	55.2	11.4	92	25	0.1
#19	ACA+	0	1	33	6	61	9.9	98	4.9	333	2.4	30.3	10.4	37	27	0.22
#20	Topoisomer +	0	1	36	10	37	8.6	343	5.1	345	4.3	22.1	19.5	55	33	0.14
#21	Topoisomer +	0	1	34	4	62.4	8.8	254	4.9	650	2.1	70.9	24.9	48	17	0.45
#22	ACA+	0	1	22	7.7	54	8.9	58	4.6	551	1.9	99.3	12.7	77	21	0.21
#23	Topoisomer +	0	1	24	8	66	9.4	98	3.8	345	9.8	33.2	21.6	110	4	0.44
#24	Topoisomer +	0	1	27	13	45.2	9.7	134	2.9	389	9.9	44.5	10.6	45	12	0.31
#25	Topoisomer +	0	1	29	9	51	10.1	62	4.4	99	1.8	60.9	9.9	36	33	0.22
#26	Topoisomer +	0	1	13	20	21.8	9.6	98	2.9	521	1.1	110	19.4	45	21	0.54
#27	Topoisomer +	0	1	24	10.3	54.5	8.9	87	3.2	687	2.2	33.1	11.1	39	24	0.61
#28	ACA+	0	1	34	4	60.3	9.7	48	3.6	399	3.4	54.5	9.4	54	15	0.15
#29	Topoisomer +	0	1	10	25.5	33	9.4	86	4.2	456	2.1	59.6	10.1	61	18	0.56
#30	Topoisomer +	0	1	22	10	60.9	9.5	45	3.5	567	0.8	66.8	9.7	59	22	0.76
#31	Topoisomer +	0	1	24	12	54.8	10	31	3.1	625	1.1	31.1	15.9	53	5	0.8
