# Supplementary material for: Relationship between Body Mass Composition, Bone Mineral Density, Skin Fibrosis and 25(OH) Vitamin D Serum Levels in Systemic Sclerosis
Source: PLoS One. 2015 Sep 16;10(9):e0137912. doi: 10.1371/journal.pone.0137912 (PMC4572708; doi:10.1371/journal.pone.0137912)
Supplement: S2 Table — Individual values of healthy controls group of data not shown in the manuscript. (XLSX) [file pone.0137912.s002.xlsx]

## Sheet: Foglio1
Controls
ID	25OH VitD	PTH	Serum Ca	Urinary Ca 24h	Serum P	Urinary P 24h	osteocalcin	Pyr	DPyr	ALP	ESR	CRP
#01	9.9	71.4	7.9	30	3.2	566	1.8	31.6	8.4	56	8	0.08
#02	13.6	51.5	8.7	98	2.7	465	3.2	44.8	12.4	87	10	0.15
#03	28.2	41.3	9.6	112	3.5	534	12.3	2.46042	7.3	42	27	0.22
#04	31.5	33.2	9.6	165	3.7	578	3.8	45.2	21.9	71	15	0.34
#05	40.2	21.4	9.5	182	3.6	634	14.2	44.9	9.5	100	10	0.66
#06	17.4	52.5	9.9	48	3.7	627	4.2	3.33889	13.7	44	12	0.15
#07	22	12.3	9.8	220	3.8	432	7.3	26.9	22.1	58	32	0.1
#08	28.8	21.8	9.6	145	5	465	9.2	44.3	8.8	43	22	0.09
#09	31.1	14.9	9.7	212	2.9	755	1.4	60.8	25.9	87	15	0.21
#10	9.6	44.9	9.4	178	3.6	234	1	30.44	12.4	110	9	0.43
#11	10.1	55	8.8	32	2.8	312	1.52	50.9	8.3	57	7	0.55
#12	23.6	29.8	10	176	4.5	398	3.9	78.4	12.8	48	31	1
#13	30.3	40	9.8	55	4.1	371	1.2	110.34	5.5	44	24	0.34
#14	35.4	39.8	10	81	3.2	378	2.6	61.9	8.9	90	12	0.1
#15	12.2	48	9.7	45	2.8	417	8.9	123.4	15.6	78	10	0.21
#16	41.6	35.6	10.1	187	4.3	414	2.9	88.5	23.12	56	23	0.33
#17	34	44.8	9	99	3.7	387	4.6	55.9	13.4	35	11	0.48
#18	18.8	45.2	10	66	3.1	251	1.18	132.9	28.4	41	16	0.67
#19	21.2	39.9	9.7	89	4.3	723	3.2	87.3	31.9	56	29	0.98
#20	25.6	41.2	9.6	122	2.9	423	1.56	95.4	12.7	48	30	0.44
#21	17.9	55.2	9.8	112	2.8	466	2.19	76.9	26.7	87	31	0.56
#22	34.3	31.7	9.5	121	4.5	423	2.9	110.5	33.1	66	23	0.13
#23	15.4	51.6	8.9	132	2.9	455	1.4	98.4	12.8	39	34	0.45
#24	10.5	48	9.1	122	3.3	521	1.8	33.14	9.9	40	12	0.28
#25	20.4	44	9	132	4.5	322	2.76	99.9	13.5	77	35	0.14
#26	31.6	39.7	9.7	161	4.4	456	1.13	76.9	10.9	85	28	0.88
#27	23.4	41.9	8.9	166	3.1	465	2.22	123.6	15.4	55	25	0.44
#28	21.8	33.1	9.4	156	4.6	476	3.4	54.8	7.8	48	24	0.16
#29	19.7	51.8	8.8	120	2.9	477	6.89	56.3	21.9	55	33	0.22
#30	25.5	33.7	9.6	177	4.4	455	8.9	21.6	7.9	80	21	0.78
#31	17	40.9	8.7	121	3.8	432	2.14	33.6	21.4	45	18	0.28
#32	10.7	67.9	8.6	54	3.9	456	4.48	51.4	10.5	71	23	0.16
#33	12.1	55.8	9.8	156	4.1	476	3.21	44.4	11.1	63	15	0.24
#34	33.3	33.9	9	176	4.2	487	4.44	31.3	9.1	48	34	0.48
#35	23.9	41	9	174	2.5	472	6.1	20.8	8.5	64	37	0.55
